# Supplementary material for: Quantitive variation of male and female-specific compounds in 99 drosophilid flies
Source: Data Brief. 2024 Sep 3;57:110871. doi: 10.1016/j.dib.2024.110871 (PMC11418004; doi:10.1016/j.dib.2024.110871)
Supplement: Supplementary file 1 — Supplementary Table 1. Quantification of the 42 male-specific compounds (Sheet 1) and 9 female-specific compounds (Sheet 2) across 99 species. Data were collected from five or more replicates of each sex, totaling over 580 samples for males and 520 for virgin females across all 99 species. Additionally, the quantification of 7-tricosene in males and females of 35 drosophilids is detailed in Sheet 3. Empty cells indicate chemicals that were not detected. [file mmc1.xlsx]

## Sheet: Male Compounds
	Drosophila mojavensis sonorensis						Drosophila mojavensis baja						Drosophila mojavensis wrigleyi						Drosophila mojavensis mojavensis						Drosophila arizonae									Drosophila navojoa					Drosophila wheeleri					Drosophila mulleri					Drosophila hamatofila
(Z)-11-Octadecen-1-yl acetate
(Z)-9-Hexadecen-1-yl acetate
(Z)-10-Heneicosene
rac-2-Tridecyl acetate																									19205286	29879057	6300910	71420909	41913103	34277827	91766388	166055419	190538951						884660875	141682388	85389020			2244989406	1581512087	2273405072	2078221376	2140432287
(Z)-10-Heptadecen-2-one																																																	58814477
2-Heptadecanone
2-Pentadecanone																																																	49465078
rac-2-Pentadecyl acetate																																		282633737	288729469
2-Tridecanone																																							322458969	8470562	2259821								19642069
1-Pentadecene
rac-(Z)-10-Heptadecen-2-yl acetate													304815247	194644758	231393890	351750155	305299714	276863739	240011125	63628401	68419960	172372309	230009821	142404846										51210869	58459716
Methyl nonyl ether
Myristyl acetate
Palmityl acetate
(Z)-7-Tricosene
(Z)-7-Pentacosene
(Z)-11-Hexadecen-1-yl acetate
rac-2-Heptadecyl acetate													64064913	47590849	61015464	80659352	56536004	68305425	53729556	22628563	19681157	48196174	59045156	27030696										74209757	80710683
Unknown1
Unknown2
(ZZ)-1922-Octacosadien-1-yl acetate	610373526	490601347	647655471	915065973	671991926	1034373228	22397794	21514132	136162682	44528580	90284618	60019608	257125587	157938394	155257948	449066684	391131969	317928729	181665131	57644429	92262361	185264294	113506360	136214397
(Z)-11-Eicosen-1-yl acetate
All-trans-Geranylgeraniol
Ethyl myristate
Ethyl palmitate
Ethyl oleate
Farnesyl acetate
(E)-7-Tetradecene
(Z)-7-Hexadecene
Stearylacetate
(E)-ß-Farnesene
(EE)-α-Farnesene
(Z)-11-Docosen-1-yl acetate
Geranyl acetate
1-Tridecene
rac-2-Heptyl butanoate
Unknown3
1-Heptacosene
Geranyl palmitoleate
(ZZZ)-212427-triacontatrien-1-yl acetate
Methyl myristoleate
12-methyltetradecyl acetate
[truncated: 36 more columns]

## Sheet: Female Compounds
	Drosophila mojavensis sonorensis						Drosophila mojavensis baja						Drosophila mojavensis wrigleyi						Drosophila mojavensis mojavensis						Drosophila arizonae									Drosophila navojoa					Drosophila wheeleri					Drosophila mulleri					Drosophila hamatofila
(ZZ)-711-pentacosadiene
(Z)-7-pentacosen
(Z,Z)-7,11-heptacosadiene
2-Methyloctacosane
(Z,Z)-7,11-nonacosadiene
Unknown4
2-Methyltriacontane
Unknown5
(Z,Z)-9,23-tritriacontadiene

## Sheet: 7-tricosene
	Drosophila mulleri												Drosophila pseudotalamancana												Drosophila americana												Drosophila lummei												Drosophila virilis
Male	121919847	164990149	116383094	142592480	153988608								224072510	95924322	168425254	109026136	148366606								238941093	24588381	60822295	31751158	547446970								135450340	163383791	162843049	132875725	200608514	270115897							588907195
Female	42124292	51495946	36797992	107924493	77905821								42630107	8.04626e+07	55435732	7.85635e+07																					115531594	24989767	171304666	129964235	137360424	124998631
[truncated: 170 more columns]
